# Supplementary material for: Double-cuff versus single-cuff bronchial blockers for video-assisted thoracoscopic lobectomy: A randomized controlled trial
Source: PLoS One. 2026 May 21;21(5):e0350007. doi: 10.1371/journal.pone.0350007 (PMC13193552; doi:10.1371/journal.pone.0350007)
Supplement: S3 File — (XLSX) [file pone.0350007.s003.xlsx]

## Sheet: DATA1
Group	Gender	Age (years)	Height (cm)	Weight (kg)	Duration of BB placement (s)	Duration of BB positioning (s)	Lung Collapse Grade	Hypoxemia	Number of BB Malposition Instances	BB Malposition (Yes/No)	Operative Side	Adverse Cardiovascular Events	Adverse Cardiovascular Events (Yes/No)	Surgical Duration (min)	Tracheal Wall Damage	Non-surgical Lung Lobe Contamination	Surgeon Satisfaction	Preoperative PaO2 (mmHg)	Preoperative PaCO2 (mmHg)	Intraoperative PaO2 (mmHg, T1)	Intraoperative PaCO2 (mmHg, T1)	Intraoperative PaO2 (mmHg, T2)	Intraoperative PaCO2 (mmHg, T2)
1	2	59	160	62	22	31	1	0	0	N	2	0	N	116	0	0	1	75	40	172	37	198	41
1	1	54	174	74	21	31	1	0	0	N	1	0	N	135	0	0	1	72	41	272	41	285	43
1	2	50	161	61	17	37	1	0	0	N	2	0	N	115	0	0	1	74	43	190	39	207	39
1	2	36	166	60	19	30	1	0	0	N	1	0	Y	132	0	0	1	77	41	183	41	194	38
1	2	62	164	56	25	31	1	0	0	N	1	0	N	138	0	0	1	76	41	347	40	370	40
1	1	62	181	67	24	30	1	0	1	Y	1	0	N	149	0	0	1	80	40	238	41	263	41
1	2	56	156	64	24	35	1	0	0	N	1	0	N	139	0	0	2	79	39	218	42	236	42
1	1	57	163	62	18	39	1	0	0	N	2	0	N	146	0	0	1	89	40	221	40	242	40
1	1	57	177	64	22	34	1	0	0	N	2	0	Y	138	0	0	1	76	39	238	47	261	41
1	1	50	163	50	22	26	1	0	0	N	1	0	Y	110	0	0	1	75	36	292	42	305	42
1	1	46	180	88	21	36	1	0	0	N	1	0	N	138	0	0	1	76	41	217	42	247	46
1	2	51	160	70	27	34	1	0	0	N	2	0	Y	144	1	0	1	74	40	154	41	180	41
1	1	48	174	62	24	23	1	0	0	N	2	0	N	134	0	0	1	78	40	188	41	216	41
1	2	50	173	72	22	45	1	0	0	N	2	0	N	143	0	0	1	77	40	242	42	272	42
1	2	59	168	60	25	30	1	0	0	N	1	0	N	165	0	0	1	77	39	209	35	225	44
1	2	55	163	65	23	31	1	0	0	N	1	0	Y	136	0	0	1	79	41	284	41	311	40
1	2	60	155	62	23	34	1	0	0	N	2	0	N	129	0	0	1	84	42	177	39	192	39
1	2	58	162	54	26	30	1	0	0	N	2	0	N	131	0	0	1	74	39	244	43	267	42
1	1	57	171	65	26	21	1	0	0	N	1	0	Y	75	0	0	1	77	41	208	42	225	42
1	2	54	167	53	25	44	2	0	0	N	1	0	N	146	0	0	1	78	37	254	41	268	39
1	2	55	166	72	22	33	1	0	1	Y	1	0	N	138	0	0	1	73	41	189	42	212	42
1	2	55	157	64	16	35	1	0	0	N	2	0	N	139	1	0	1	76	40	307	45	323	43
1	1	61	178	78	22	34	1	0	0	N	1	0	N	133	0	0	1	85	41	184	41	210	41
1	1	64	174	70	21	36	1	0	0	N	1	0	N	130	0	0	1	74	40	217	42	233	47
1	2	61	164	71	20	26	1	0	0	N	1	0	N	162	0	0	1	74	39	276	44	301	41
1	2	54	162	53	17	22	1	0	0	N	2	0	Y	131	0	0	1	72	39	240	41	264	41
1	1	57	171	54	19	38	1	0	0	N	1	0	Y	148	0	0	1	80	39	213	42	233	42
1	1	59	173	73	21	33	2	0	0	N	1	0	N	142	0	0	1	78	37	159	39	186	40
1	2	58	162	56	23	31	1	0	0	N	1	0	Y	140	0	0	1	76	40	192	40	214	38
1	2	63	157	50	24	22	1	0	0	N	1	0	Y	137	0	0	1	79	41	206	41	221	41
1	2	61	169	61	27	26	1	0	0	N	2	0	N	133	0	0	1	85	42	308	41	324	41
1	1	64	157	60	15	33	1	0	0	N	1	0	N	153	0	0	1	81	39	229	43	251	43
1	2	62	160	66	27	39	1	0	1	Y	2	0	Y	146	0	0	1	77	40	178	41	204	40
1	2	64	168	72	18	36	1	0	0	N	2	0	N	135	0	0	1	75	39	321	44	337	43
1	2	64	157	58	20	29	1	0	0	N	1	0	N	149	1	0	1	76	37	210	42	229	42
1	2	63	163	62	23	33	1	0	0	N	2	0	Y	145	0	0	1	77	41	257	37	284	38
1	2	65	160	56	19	30	1	0	0	N	1	0	N	136	0	0	1	78	41	183	42	207	42
1	2	65	162	57	22	33	1	0	0	N	1	0	Y	149	0	0	1	81	40	211	39	233	37
1	2	62	154	56	18	33	1	0	0	N	2	0	N	125	0	0	1	83	40	182	43	192	43
1	1	60	179	66	18	37	1	0	0	N	1	0	N	130	0	0	1	79	37	219	40	233	40
2	2	61	165	68	24	33	1	0	0	N	1	0	N	125	0	0	1	75	37	202	41	232	41
2	1	63	175	65	20	22	1	0	0	N	2	0	N	156	0	0	1	72	40	215	43	239	43
2	2	62	157	56	18	26	1	0	0	N	1	0	N	164	0	0	1	73	41	171	38	185	37
2	2	61	163	54	21	19	1	0	2	Y	2	0	Y	149	0	0	1	74	42	224	41	242	41
2	2	63	152	63	24	23	1	0	0	N	1	0	Y	158	0	0	1	79	36	242	43	271	43
2	2	65	163	65	22	17	1	0	0	N	2	0	N	144	0	0	1	77	41	185	41	202	46
2	2	66	162	75	21	19	1	0	3	Y	1	0	N	153	0	0	1	79	39	208	47	220	43
2	1	66	171	52	24	15	1	0	0	N	1	0	N	154	0	0	2	80	40	138	41	159	39
2	2	62	160	57	16	22	2	0	0	N	2	0	Y	161	1	0	1	76	41	218	43	247	43
2	1	64	175	61	23	23	1	0	0	N	1	0	N	153	0	0	1	75	40	129	39	143	43
2	2	61	158	51	20	18	1	0	0	N	1	0	Y	139	0	0	1	78	41	200	42	227	41
2	1	54	178	57	22	28	1	0	3	Y	1	0	Y	149	0	0	1	74	43	171	38	184	38
2	2	43	156	58	18	17	1	0	0	N	1	0	N	142	0	0	1	75	38	261	41	279	41
2	1	58	178	62	21	18	1	0	2	Y	2	0	N	148	0	0	1	82	37	177	42	188	42
2	2	61	157	59	20	19	1	0	0	N	2	0	N	149	0	0	1	75	37	227	39	256	37
2	1	61	179	72	28	14	1	0	0	N	2	0	Y	145	0	0	1	81	41	219	41	240	42
2	2	55	155	49	23	19	1	0	0	N	1	0	N	165	0	0	1	79	41	182	45	203	47
2	1	54	175	82	21	19	1	0	0	N	1	0	Y	133	0	1	1	80	40	245	41	261	41
2	2	59	160	53	24	21	1	0	0	N	2	0	N	138	0	0	2	81	41	213	42	232	41
2	1	58	171	61	21	27	1	0	0	N	1	0	N	97	0	0	1	77	38	189	39	214	39
2	2	39	156	56	24	22	1	0	2	Y	1	0	N	130	0	0	2	81	39	231	43	249	42
2	2	57	166	58	23	24	1	0	0	N	2	0	N	134	0	0	1	77	40	222	42	236	42
2	2	57	162	65	25	21	1	0	2	Y	2	0	Y	122	0	0	1	75	40	209	41	235	41
2	1	56	177	82	22	18	1	0	0	N	2	0	N	142	0	0	1	76	41	289	38	313	38
2	1	59	176	86	15	16	1	0	0	N	1	0	Y	149	0	0	1	77	41	222	43	243	45
2	2	51	160	52	27	20	1	0	0	N	1	0	N	161	0	0	1	68	39	151	39	162	40
2	1	61	168	70	19	18	1	0	0	N	1	0	N	140	0	0	1	73	40	266	40	280	40
2	1	52	176	68	20	20	1	0	3	Y	1	0	N	127	0	0	1	74	42	227	38	251	37
2	2	51	163	62	24	16	1	0	2	Y	2	0	Y	121	1	1	1	76	40	185	42	204	47
2	1	58	168	71	25	13	1	0	0	N	1	0	N	136	0	0	1	84	36	275	45	288	43
2	2	60	163	51	21	25	1	0	0	N	1	0	N	141	0	0	1	79	40	166	41	179	41
2	2	58	160	64	21	15	1	0	2	Y	2	0	Y	152	0	0	1	75	41	238	37	262	39
2	2	41	157	55	22	20	1	0	0	N	2	0	N	162	0	0	1	81	41	271	41	287	41
2	2	57	162	62	16	17	1	0	1	Y	2	0	N	91	0	0	1	78	40	253	42	271	42
2	1	58	185	81	20	19	1	0	0	N	2	0	Y	143	0	0	1	86	41	231	40	254	40
2	2	48	157	63	20	20	1	0	2	Y	1	0	N	148	0	0	1	82	41	275	39	300	39
2	1	60	184	71	29	22	1	0	0	N	1	0	Y	157	0	0	1	74	41	153	42	171	42
2	2	52	153	63	21	19	1	0	0	N	1	0	N	137	0	0	1	76	40	201	40	222	41
2	2	51	160	66	26	20	1	0	2	Y	2	0	Y	163	0	0	1	67	40	227	40	253	41
2	1	61	174	57	15	12	1	0	0	N	2	0	N	129	0	0	1	76	37	235	39	250	38
